# Supplementary material for: Kinesiophobia among Breast Cancer Survivors One Year after Hospital Treatment
Source: Int J Environ Res Public Health. 2022 Nov 6;19(21):14565. doi: 10.3390/ijerph192114565 (PMC9655552; doi:10.3390/ijerph192114565)
Supplement: Supplementary file 1 [file ijerph-19-14565-s001.zip]

Archive with 2 entries (2 files):
- ijerph-2017501-File S1.pdf
- ijerph-2017501-File S2.pdf
